# Supplementary material for: Architecting Nanostructured Co-BTC@GO Composites for Supercapacitor Electrode Application
Source: Nanomaterials (Basel). 2022 Sep 18;12(18):3234. doi: 10.3390/nano12183234 (PMC9505437; doi:10.3390/nano12183234)
Supplement: Supplementary file 1 [file nanomaterials-12-03234-s001.zip]

Archive with 1 entries (1 files):
- nanomaterials-1919095-supplementary.pdf
